# Supplementary material for: Realizing Eco-Friendly Water-Resistant Sodium-Alginate-Based Films Blended with a Polyphenolic Aqueous Extract from Grape Pomace Waste for Potential Food Packaging Applications
Source: Int J Mol Sci. 2023 Jul 14;24(14):11462. doi: 10.3390/ijms241411462 (PMC10380346; doi:10.3390/ijms241411462)
Supplement: Supplementary file 1 [file ijms-24-11462-s001.zip]

Archive with 1 entries (1 files):
- ijms-2474388-supplementary.pdf
